# Supplementary material for: Electrokinetic propulsion for electronically integrated microscopic robots
Source: Proc Natl Acad Sci U S A. 2025 Jul 15;122(29):e2500526122. doi: 10.1073/pnas.2500526122 (PMC12305017; doi:10.1073/pnas.2500526122)
Supplement: Supplementary file 2 — Dataset S01 (XLS) [file pnas.2500526122.sd01.xls]

## Sheet: 10 mM H2O2
Current	Current Density	Current Density Error	Conductivity	Conductivity Error (+)	Conductivity Error (-)	Electrokinetic Slip Velocity	Slip Velocity Error (+)	Slip Velocity Error (-)	Speed	Speed Standard Error
nA	A/m^2		S/m			micron/s			micron/s
85.6	17.4694	1.8881	3.3e-05	1e-05	1e-06	351.087	112.955	39.4091	297.812	1.164
79.2	16.1633	1.61633	3.3e-05	1e-05	1e-06	324.838	103.657	33.9425	291.436	1.33941
54.3	11.0816	0.75976	3.3e-05	1e-05	1e-06	222.711	69.1939	16.6942	258.077	2.17631
30	6.12245	0.23191	3.3e-05	1e-05	1e-06	123.045	37.5764	5.96871	179.084	1.67439
14.1	2.87755	0.05123	3.3e-05	1e-05	1e-06	57.831	17.5548	2.03251	103.647	0.91667
8.31	1.69592	0.01779	3.3e-05	1e-05	1e-06	34.0834	10.3345	1.09299	58.5516	0.34078
3.2	0.65306	0.00264	3.3e-05	1e-05	1e-06	13.1248	3.97756	0.40124	23.7316	0.16876
1.1	0.22449	0.000311791	3.3e-05	1e-05	1e-06	4.51164	1.36718	0.13686	7.91982	0.17405

## Sheet: 5 mM H2O2
Current	Current Density	Current Density Error	Conductivity	Conductivity Error (+)	Conductivity Error (-)	Electrokinetic Slip Velocity	Slip Velocity Error (+)	Slip Velocity Error (-)	Speed	Speed Standard Error
nA	A/m^2		S/m			micron/s			micron/s
52.4	10.6939	0.46697	3e-05	1e-05	1e-06	200.031	67.2466	10.9887	287.929	3.42958
49.7	10.1429	0.42008	3e-05	1e-05	1e-06	189.724	63.7276	10.0866	252.044	5.29288
42.9	8.7551	0.31299	3e-05	1e-05	1e-06	163.766	54.9016	8.00473	191.509	3.81421
31.4	6.40816	0.16768	3e-05	1e-05	1e-06	119.866	40.0782	5.07954	138.436	1.55999
14.1	2.87755	0.03381	3e-05	1e-05	1e-06	53.8251	17.9528	1.90237	87.2977	1.36271
7.54	1.53878	0.00967	3e-05	1e-05	1e-06	28.783	9.59605	0.97633	52.9941	0.79265
3.82	0.77959	0.00248	3e-05	1e-05	1e-06	14.5824	4.86102	0.48829	30.5257	0.41374
1.21	0.24694	0.000248997	3e-05	1e-05	1e-06	4.61903	1.53968	0.15404	27.3292	0.15709
120	24.4898	2.44898	0.0001553	1e-05	1e-06	88.4905	10.5249	8.86737	112.899	6.53194
120	24.4898	2.44898	0.0002166	1e-05	1e-06	63.4468	6.98822	6.35143	57.0818	0.42772
120	24.4898	2.44898	0.0002524	1e-05	1e-06	54.4476	5.85652	5.44903	48.2156	0.64621
120	24.4898	2.44898	0.000324	1e-05	1e-06	42.4153	4.43896	4.24355	33.894	0.20201
75.8	15.4694	0.97715	5.31e-05	1e-05	1e-06	163.479	32.4726	10.7756	212.432	7.52737
120	24.4898	2.44898	0.0005611	1e-05	1e-06	24.4922	2.48781	2.44961	28.4364	0.41285
120	24.4898	2.44898	9.41e-05	1e-05	1e-06	146.042	21.3108	14.6865	177.673	4.017

## Sheet: 1 mM H2O2
Current	Current Density	Current Density Error	Conductivity	Conductivity Error (+)	Conductivity Error (-)	Electrokinetic Slip Velocity	Slip Velocity Error (+)	Slip Velocity Error (-)	Speed	Speed Standard Error
nA	A/m^2		S/m			micron/s			micron/s
47.9	9.77551	0.97755	2.9e-05	1e-05	1e-06	189.062	67.8798	19.9987	177.277	0.60555
43.8	8.93878	0.81737	2.9e-05	1e-05	1e-06	172.879	61.6738	16.8948	163.22	1.05874
41.5	8.46939	0.73378	2.9e-05	1e-05	1e-06	163.801	58.2386	15.2743	151.439	1.29511
27.7	5.65306	0.32691	2.9e-05	1e-05	1e-06	109.332	38.2272	7.36126	121.935	2.75406
13.4	2.73469	0.0765	2.9e-05	1e-05	1e-06	52.8899	18.2978	2.34849	98.3364	0.66816
7.1	1.44898	0.02148	2.9e-05	1e-05	1e-06	28.0238	9.67229	1.05183	69.77	0.60396

## Sheet: 0.8 mM H2O2
Current	Current Density	Current Density Error	Conductivity	Conductivity Error (+)	Conductivity Error (-)	Electrokinetic Slip Velocity	Slip Velocity Error (+)	Slip Velocity Error (-)	Speed	Speed Standard Error
nA	A/m^2		S/m			micron/s			micron/s
36.7	7.4898	0.74898	2.8e-05	1e-05	1e-06	131.079	48.6146	13.9188	108.137	1.18992
33.5	6.83673	0.62406	2.8e-05	1e-05	1e-06	119.65	44.1058	11.7279	105.621	1.19314
26.7	5.44898	0.39642	2.8e-05	1e-05	1e-06	95.3629	34.7576	7.72873	94.0238	1.1521
23.9	4.87755	0.31764	2.8e-05	1e-05	1e-06	85.3623	30.9892	6.34011	78.6802	1.22777
15.3	3.12245	0.13017	2.8e-05	1e-05	1e-06	54.6462	19.649	2.99983	58.6978	1.00205
7.7	1.57143	0.03297	2.8e-05	1e-05	1e-06	27.5017	9.83896	1.13915	55.0251	0.60063
3.8	0.77551	0.00803	2.8e-05	1e-05	1e-06	13.5723	4.84927	0.50468	43.7578	0.85006
1.6	0.32653	0.00142	2.8e-05	1e-05	1e-06	5.71463	2.04109	0.20561	28.3706	0.38096

## Sheet: 0.7 mM H2O2
Current	Current Density	Current Density Error	Conductivity	Conductivity Error (+)	Conductivity Error (-)	Electrokinetic Slip Velocity	Slip Velocity Error (+)	Slip Velocity Error (-)	Speed	Speed Standard Error
nA	A/m^2		S/m			micron/s			micron/s
43.4	8.85714	0.88571	2.78e-05	1e-05	1e-06	49.1188	18.3387	5.22	44.8389	0.23251
39.9	8.14286	0.74862	2.78e-05	1e-05	1e-06	45.1576	16.7659	4.45806	43.0304	0.34536
30.7	6.26531	0.44319	2.78e-05	1e-05	1e-06	34.7454	12.7377	2.75732	44.2013	0.36226
24.3	4.95918	0.27767	2.78e-05	1e-05	1e-06	27.502	10.0119	1.83026	34.4525	0.75178
16	3.26531	0.12038	2.78e-05	1e-05	1e-06	18.1083	6.54791	0.93272	27.7125	0.57726
7.7	1.57143	0.02788	2.78e-05	1e-05	1e-06	8.71463	3.13857	0.34953	16.0295	0.40046
3.8	0.77551	0.00679	2.78e-05	1e-05	1e-06	4.30073	1.54748	0.15922	7.65891	0.12441

## Sheet: .2 mM H2O2
Current	Current Density	Current Density Error	Conductivity	Conductivity Error (+)	Conductivity Error (-)	Electrokinetic Slip Velocity	Slip Velocity Error (+)	Slip Velocity Error (-)	Speed	Speed Standard Error
nA	A/m^2		S/m			micron/s			micron/s
28.8	5.87755	0.58776	2.65e-05	1e-05	1e-06	29.4575	11.4997	3.14851	28.0205	0.42827
26.2	5.34694	0.48642	2.65e-05	1e-05	1e-06	26.7981	10.4022	2.6393	22.3037	0.26411
18.5	3.77551	0.24252	2.65e-05	1e-05	1e-06	18.9224	7.24323	1.40972	17.1297	0.18925
11.2	2.28571	0.08889	2.65e-05	1e-05	1e-06	11.4557	4.3458	0.62076	18.4849	0.23154
6.7	1.36735	0.03181	2.65e-05	1e-05	1e-06	6.85296	2.59093	0.3038	10.4939	0.31887
4.8	0.97959	0.01633	2.65e-05	1e-05	1e-06	4.90958	1.85448	0.20253	8.43479	0.13856
3.2	0.65306	0.00726	2.65e-05	1e-05	1e-06	3.27306	1.23565	0.12875	14.7123	0.38271

## Sheet: 7.0 pH H2O
Current	Current Density	Current Density Error	Conductivity	Conductivity Error (+)	Conductivity Error (-)	Electrokinetic Slip Velocity	Slip Velocity Error (+)	Slip Velocity Error (-)	Speed	Speed Standard Error
nA	A/m^2		S/m			micron/s			micron/s
3.7	0.7551	0.0089	2.5e-05	1e-05	1e-06	4.01154	1.60531	0.16728	7.13364	0.27291
4.3	0.87755	0.01202	2.5e-05	1e-05	1e-06	4.66206	1.86592	0.19711	10.5465	0.21638
5.8	1.18367	0.02186	2.5e-05	1e-05	1e-06	6.28836	2.51802	0.27706	18.1618	0.35804
20	4.08163	0.25998	2.5e-05	1e-05	1e-06	21.684	8.78288	1.63091	23.927	0.19275
30	6.12245	0.58495	2.5e-05	1e-05	1e-06	32.526	13.3764	3.36894	30.5346	0.29059
29.2	5.95918	0.55417	2.5e-05	1e-05	1e-06	31.6586	13.0012	3.20485	32.8821	0.4683
31.4	6.40816	0.64082	2.5e-05	1e-05	1e-06	34.0439	14.0366	3.66664	36.2376	1.02804

## Sheet: 5.5 pH H2O
Current	Current Density	Current Density Error	Conductivity	Conductivity Error (+)	Conductivity Error (-)	Electrokinetic Slip Velocity	Slip Velocity Error (+)	Slip Velocity Error (-)	Speed	Speed Standard Error
nA	A/m^2		S/m			micron/s			micron/s
39.94	8.15102	0.52798	0.0001401	1e-05	1e-06	6.77813	0.65333	0.44171	6.18688	0.08507
49.2	10.0408	0.80118	0.0001401	1e-05	1e-06	8.34963	0.8939	0.6689	7.96634	0.08512
51.12	10.4327	0.86493	0.0001401	1e-05	1e-06	8.67547	0.94909	0.72191	9.75449	0.0845
61.66	12.5837	1.25837	0.0001401	1e-05	1e-06	10.4642	1.28564	1.04908	10.1652	0.09953

## Sheet: 6.6 pH H2O
Current	Current Density	Current Density Error	Conductivity	Conductivity Error (+)	Conductivity Error (-)	Electrokinetic Slip Velocity	Slip Velocity Error (+)	Slip Velocity Error (-)	Speed	Speed Standard Error
nA	A/m^2		S/m			micron/s			micron/s
36.34	7.41633	0.51345	0.000101	1e-05	1e-06	7.48183	0.90391	0.52325	4.86628	0.20404
40.38	8.24082	0.63396	0.000101	1e-05	1e-06	8.3136	1.04239	0.64483	7.65178	0.0973
43.71	8.92041	0.74283	0.000101	1e-05	1e-06	8.99919	1.16425	0.75467	11.064	0.14415
52.49	10.7122	1.07122	0.000101	1e-05	1e-06	10.8069	1.52077	1.08597	11.4527	0.21095

## Sheet: 8.4 pH H2O
Current	Current Density	Current Density Error	Conductivity	Conductivity Error (+)	Conductivity Error (-)	Electrokinetic Slip Velocity	Slip Velocity Error (+)	Slip Velocity Error (-)	Speed	Speed Standard Error
nA	A/m^2		S/m			micron/s			micron/s
30.6	6.2449	0.34234	9.4e-05	1e-05	1e-06	6.71328	0.80342	0.37488	5.94196	0.22423
34.4	7.02041	0.43264	9.4e-05	1e-05	1e-06	7.54696	0.92785	0.47197	5.15069	0.22091
37.1	7.57143	0.50322	9.4e-05	1e-05	1e-06	8.13931	1.02098	0.54785	8.95055	0.21746
40.1	8.18367	0.5879	9.4e-05	1e-05	1e-06	8.79747	1.1293	0.63889	12.5634	0.24677
55.82	11.3918	1.13918	9.4e-05	1e-05	1e-06	12.2462	1.78801	1.23154	11.9847	0.12352

[truncated: 1 more sheets: 1 uM CH2O]
