# Supplementary material for: Electrokinetic propulsion for electronically integrated microscopic robots
Source: Proc Natl Acad Sci U S A. 2025 Jul 15;122(29):e2500526122. doi: 10.1073/pnas.2500526122 (PMC12305017; doi:10.1073/pnas.2500526122)
Supplement: Supplementary file 3 — Dataset S02 (XLS) [file pnas.2500526122.sd02.xls]

## Sheet: Mobility
Solution	Mobility
	x 10^9 m^2/Vs
10 mM H2O2	3.78978
5 mM H2O2	3.2066
1 mM H2O2	3.20497
.8 mM H2O2	2.80017
.7 mM H2O2	0.880972
.2 mM H2O2	0.758939
5.5 pH H2O	0.665725
6.6 pH H2O	0.582235
7.0 pH H2O	0.809614
8.4 pH H2O	0.577435
1 uM CH2O	1.38956
