# Supplementary material for: Electrokinetic propulsion for electronically integrated microscopic robots
Source: Proc Natl Acad Sci U S A. 2025 Jul 15;122(29):e2500526122. doi: 10.1073/pnas.2500526122 (PMC12305017; doi:10.1073/pnas.2500526122)
Supplement: Supplementary file 4 — Dataset S03 (XLS) [file pnas.2500526122.sd03.xls]

## Sheet: Angle and Gap Data
Speed	Speed Error	Angle of Attack \g(a)	Angle Error	Gap Height h	Gap error
micron/s		degrees		microns
444.1	14.1421	31.063	1.13137	10.2935	1.13137
400.03	14.1421	24.101	1.13137	6.9725	1.13137
157.06	14.1421	8.466	1.13137	-	1.13137
237.3	14.1421	22.05	1.13137	5.515	1.13137
54.25	14.1421	11.24	1.13137	-	1.13137
149	14.1421	5.02	1.13137	-	1.13137
191.8	14.1421	14.265	1.13137	-	1.13137
189.45	14.1421	11.353	1.13137	3.514	1.13137
345.26	14.1421	22.73	1.13137	5.4645	1.13137
421.97	14.1421	25.289	1.13137	6.075	1.13137
342.83	14.1421	22.751	1.13137	7.2675	1.13137
459.51	14.1421	-	1.13137	9.136	1.13137
307.68	14.1421	-	1.13137	5.3275	1.13137
332.5	14.1421	-	1.13137	5.1635	1.13137
51.815	14.1421	1.615	1.13137	-	1.13137

## Sheet: Model
Speed	Gap height	Angle
0	0	0
8.97172	0.799416	4.92207
17.9434	1.31734	6.32797
26.9152	1.70157	7.45081
35.8869	2.01604	8.40655
44.8586	2.28659	9.24784
53.8303	2.52636	10.0041
62.802	2.74305	10.694
71.7737	2.94162	11.3299
80.7455	3.12547	11.9209
89.7172	3.29705	12.4738
98.6889	3.45819	12.9937
107.661	3.61032	13.4847
116.632	3.75456	13.9502
125.604	3.89182	14.3928
134.576	4.02283	14.8149
143.547	4.14824	15.2184
152.519	4.26855	15.6049
161.491	4.38421	15.9759
170.463	4.49562	16.3325
179.434	4.6031	16.6759
188.406	4.70696	17.007
197.378	4.80744	17.3266
206.349	4.90479	17.6356
215.321	4.9992	17.9347
224.293	5.09087	18.2243
233.265	5.17995	18.5051
242.236	5.26659	18.7776
251.208	5.35094	19.0423
260.18	5.43312	19.2995
269.152	5.51324	19.5496
278.123	5.5914	19.7931
287.095	5.66771	20.0303
296.067	5.74225	20.2613
305.038	5.8151	20.4866
314.01	5.88633	20.7064
322.982	5.95603	20.921
331.954	6.02426	21.1305
340.925	6.09107	21.3352
349.897	6.15652	21.5352
358.869	6.22068	21.7308
367.84	6.28358	21.9222
376.812	6.34528	22.1095
385.784	6.40582	22.2928
394.756	6.46525	22.4724
403.727	6.52359	22.6483
412.699	6.5809	22.8207
421.671	6.63721	22.9897
430.642	6.69254	23.1554
439.614	6.74694	23.3179
448.586	6.80043	23.4774
457.558	6.85304	23.634
466.529	6.90479	23.7876
475.501	6.95573	23.9385
484.473	7.00586	24.0867
493.444	7.05521	24.2324
502.416	7.10381	24.3754
511.388	7.15168	24.5161
520.36	7.19883	24.6544
529.331	7.2453	24.7903
538.303	7.29108	24.9241
547.275	7.33622	25.0556
556.246	7.38071	25.1851
565.218	7.42459	25.3124
574.19	7.46786	25.4378
583.162	7.51053	25.5613
592.133	7.55264	25.6828
601.105	7.59418	25.8025
610.077	7.63518	25.9204
619.048	7.67564	26.0366
628.02	7.71558	26.151
636.992	7.75501	26.2638
645.964	7.79395	26.375
654.935	7.8324	26.4846
663.907	7.87037	26.5926
672.879	7.90788	26.6991
681.851	7.94494	26.8042
690.822	7.98155	26.9078
699.794	8.01773	27.01
708.766	8.05349	27.1109
717.737	8.08882	27.2104
726.709	8.12375	27.3086
735.681	8.15829	27.4055
744.653	8.19243	27.5011
753.624	8.22618	27.5955
762.596	8.25957	27.6888
771.568	8.29258	27.7808
780.539	8.32524	27.8717
789.511	8.35754	27.9615
798.483	8.3895	28.0502
807.455	8.42111	28.1378
816.426	8.45239	28.2243
825.398	8.48335	28.3098
834.37	8.51398	28.3943
843.341	8.5443	28.4777
852.313	8.57431	28.5603
861.285	8.60401	28.6418
870.257	8.63342	28.7224
879.228	8.66253	28.8021
888.2	8.69135	28.8809
897.172	8.71989	28.9588
