# Supplementary material for: Electrokinetic propulsion for electronically integrated microscopic robots
Source: Proc Natl Acad Sci U S A. 2025 Jul 15;122(29):e2500526122. doi: 10.1073/pnas.2500526122 (PMC12305017; doi:10.1073/pnas.2500526122)
Supplement: Supplementary file 5 — Dataset S04 (XLSX) [file pnas.2500526122.sd04.xlsx]

## Sheet: Sheet1
Test 1		Test 2		Test 3		Test 4		Predicted
eta*alpha	kappa*delta	eta*alpha	kappa*delta	eta*alpha	kappa*delta	eta*alpha	kappa*delta	eta*alpha	kappa*delta
-0.01145	0.14562	-0.08521	0.12576	-0.11646	0.12998	0.39	-0.09304	0.4	-0.4
-0.19306	0.3029	-0.2354	0.16211	-0.18632	0.18274	0.39	-0.11275	0.39	-0.39
-0.36095	0.46456	-0.39	0.27329	-0.18632	0.17424	0.39	-0.13636	0.3705	-0.3705
-0.36095	0.4202	-0.39	0.64422	-0.06033	0.12571	0.39	-0.12396	0.351	-0.351
-0.36095	0.17185	-0.39	0.42849	-0.0193	0.06333	0.39	-0.09684	0.3315	-0.3315
0.04012	0.000219212	-0.39	0.2471	0.03872	-0.00764	0.39	-0.17084	0.312	-0.312
0.31764	-0.08841	-0.04918	0.11833	0.04104	-0.00367	0.39	-0.23201	0.2925	-0.2925
0.31764	-0.13448	0.15321	0.03129	0.06291	0.01211	0.39	-0.22296	0.273	-0.273
0.31764	-0.16001	0.3772	-0.09453	0.06291	0.03641	0.39	-0.24067	0.2535	-0.2535
0.31764	-0.14062	0.3772	-0.1988	0.12019	-0.02173	0.39	-0.19358	0.234	-0.234
0.31764	-0.08707	0.3772	-0.30834	0.13944	-0.0541	0.39	-0.2193	0.2145	-0.2145
0.31764	-0.03413	0.3772	-0.18305	0.13944	0.00119	0.39	-0.2672	0.195	-0.195
		-0.00843	-0.03996	0.14195	0.03172	0.39	-0.18686	0.1755	-0.1755
				0.17744	-0.01909	0.29405	-0.08409	0.156	-0.156
				0.17744	-0.03403	0.2751	-0.10977	0.1365	-0.1365
				0.17744	-0.02639	0.25215	-0.08895	0.117	-0.117
				0.17744	-0.0146	0.25215	-0.09196	0.0975	-0.0975
				0.17744	0.01482	0.23556	-0.08897	0.078	-0.078
				0.18311	-0.0135	0.21239	0.0077	0.0585	-0.0585
				0.22388	-0.06346	0.18538	0.03048	0.039	-0.039
				0.22388	-0.07848	0.14735	0.02437	0.0195	-0.0195
				0.22388	-0.05389	0.14735	0.00708	0	0
				0.22388	-0.00965	0.09117	0.01968	-0.0195	0.0195
				0.22388	-0.01169	0.06905	0.023	-0.039	0.039
				0.22388	-0.07011	0.0595	0.00944	-0.0585	0.0585
				0.22388	-0.05938			-0.078	0.078
				0.22388	-0.03654			-0.0975	0.0975
				0.11354	0.01084			-0.117	0.117
				0.09849	0.03925			-0.1365	0.1365
				0.07183	0.04676			-0.156	0.156
				0.07183	0.03519			-0.1755	0.1755
								-0.195	0.195
								-0.2145	0.2145
								-0.234	0.234
								-0.2535	0.2535
								-0.273	0.273
								-0.2925	0.2925
								-0.312	0.312
								-0.3315	0.3315
								-0.351	0.351
								-0.3705	0.3705
								-0.39	0.39
								-0.4	0.4
