# Supplementary material for: Electrokinetic propulsion for electronically integrated microscopic robots
Source: Proc Natl Acad Sci U S A. 2025 Jul 15;122(29):e2500526122. doi: 10.1073/pnas.2500526122 (PMC12305017; doi:10.1073/pnas.2500526122)
Supplement: Supplementary file 6 — Dataset S05 (XLSX) [file pnas.2500526122.sd05.xlsx]

## Sheet: Sheet1
time	normalized power (motor 1)	normalized power (motor 2)	theta
0.33	0.5	0.5	20.486
0.66	0.5	0.5	23.0578
0.99	0.5	0.5	24.4066
1.32	0.44748	0.55252	21.7807
1.65	0.35069	0.64931	16.9411
1.98	0.26113	0.73887	12.4634
2.31	0.26113	0.73887	3.55887
2.64	0.42265	0.57735	-4.51702
2.97	0.47526	0.52474	-7.14743
3.3	0.54964	0.45036	-10.8663
3.63	0.55261	0.44739	-11.015
3.96	0.58066	0.41934	-12.4173
4.29	0.58066	0.41934	-10.9093
4.62	0.65408	0.34592	-14.5807
4.95	0.67877	0.32123	-15.8149
5.28	0.67877	0.32123	-13.4757
5.61	0.68199	0.31801	-13.6369
5.94	0.72748	0.27252	-15.9115
6.27	0.72748	0.27252	-14.5518
6.6	0.72748	0.27252	-13.172
6.93	0.72748	0.27252	-13.1716
7.26	0.72748	0.27252	-11.6749
7.59	0.73476	0.26524	-12.0388
7.92	0.78702	0.21298	-14.6519
8.25	0.78702	0.21298	-11.5982
8.58	0.78702	0.21298	-8.20502
8.91	0.78702	0.21298	-5.71608
9.24	0.78702	0.21298	-4.19372
9.57	0.78702	0.21298	-3.94338
9.9	0.78702	0.21298	-1.5784
10.23	0.78702	0.21298	0.74213
10.56	0.64556	0.35444	7.81514
10.89	0.62627	0.37373	8.77967
11.22	0.59208	0.40792	10.4891
11.55	0.59208	0.40792	8.32473
