# Supplementary material for: Electrokinetic propulsion for electronically integrated microscopic robots
Source: Proc Natl Acad Sci U S A. 2025 Jul 15;122(29):e2500526122. doi: 10.1073/pnas.2500526122 (PMC12305017; doi:10.1073/pnas.2500526122)
Supplement: Supplementary file 7 — Dataset S06 (XLSX) [file pnas.2500526122.sd06.xlsx]

## Sheet: Sheet1
t(s)	normalized power (motor 1)	normalized power (motor 2)	theta (deg)
0	0	0.45292	20.5207
0.33333	0	0.41445	15.6349
0.66667	0.33639	0	5.72207
1	0.35571	0	8.17454
1.33333	0	0.33199	5.16231
1.66667	0.34033	0.34033	6.22223
2	0.40931	0	14.9819
2.33333	0.35024	0	7.4804
2.66667	0.33027	0.33027	4.9449
3	0	0.35074	7.54363
3.33333	0.32327	0.32327	4.0552
3.66667	0.35601	0	8.21283
4	0	0.33432	5.45849
4.33333	0.30277	0.30277	1.45237
4.66667	0.40686	0	14.6714
5	0.37792	0	10.9959
5.33333	0.32704	0	4.53356
5.66667	0.32723	0.32723	4.5583
6	0	0.29723	0.74816
6.33333	0.36796	0	9.73086
6.66667	0.90366	0	77.7652
7	0.99781	0	89.7224
7.33333	0.99266	0	89.0675
7.66667	0.97689	0	87.0654
8	0.96368	0	85.3878
8.33333	0.90055	0	77.37
8.66667	0.90619	0	78.0864
9	0.8372	0	69.3243
9.33333	0.81823	0	66.9146
9.66667	0.79889	0	64.4587
10	0.81331	0	66.2903
10.3333	0.71232	0	53.4652
10.6667	0.69871	0	51.7361
11	0.5964	0	38.7427
11.3333	0.67029	0	48.127
11.6667	0.53896	0	31.4476
12	0.54684	0	32.4485
12.3333	0.4549	0	20.7722
12.6667	0.40587	0	14.5454
13	0.89881	0	77.1485
13.3333	0.82408	0	67.6577
13.6667	0.79788	0	64.3312
14	0.69561	0	51.3425
14.3333	0.63319	0	43.415
14.6667	0.52867	0	30.1407
15	0.4536	0	20.6069
15.3333	0.42445	0	16.9048
15.6667	0.41951	0	16.2784
16	0	0.33933	6.09437
16.3333	0.39038	0	12.5784
16.6667	0.40632	0	14.6029
17	0	0.31456	2.94849
17.3333	0.30387	0.30387	1.59097
17.6667	0.40623	0	14.591
18	0.40926	0	14.9766
18.3333	0.34829	0	7.23319
18.6667	0.30476	0.30476	1.70407
19	0	0.35302	7.83318
19.3333	0	0.99	130.762
19.6667	0	0.99	120.561
20	0	0.99	110.941
20.3333	0	0.99	99.8265
20.6667	0	0.9669	85.7967
21	0	0.97298	86.5683
21.3333	0	0.94064	82.4619
21.6667	0	0.86265	72.5564
22	0	0.7934	63.7617
22.3333	0	0.63666	43.8555
22.6667	0	0.52877	30.1535
23	0	0.52587	29.7854
23.3333	0	0.34585	6.92354
23.6667	0.33702	0.33702	5.80181
