# Supplementary material for: Electrokinetic propulsion for electronically integrated microscopic robots
Source: Proc Natl Acad Sci U S A. 2025 Jul 15;122(29):e2500526122. doi: 10.1073/pnas.2500526122 (PMC12305017; doi:10.1073/pnas.2500526122)
Supplement: Supplementary file 8 — Dataset S07 (XLSX) [file pnas.2500526122.sd07.xlsx]

## Sheet: Speed vs Current Density
Current (nA)	J (A/m^2)	Conductivity (nS/cm)	Speed (micron/s)
52.4	10.6939	300	287.929
49.7	10.1429	300	252.044
42.9	8.7551	300	191.509
31.4	6.40816	300	138.436
14.1	2.87755	300	87.2977
7.54	1.53878	300	52.9941
3.82	0.779592	300	30.5257
1.21	0.246939	300	27.3292

## Sheet: Speed vs Conductivity
Current (nA)	Current Density (A/m^2)	Conductivity (nS/cm)	Speed (micron/s)
120	24.4898	1553	112.899
120	24.4898	2166	57.0818
120	24.4898	2524	48.2156
120	24.4898	3240	33.894
75.8	15.4694	531	212.432
120	24.4898	5611	28.4364
120	24.4898	941	177.673

## Sheet: Speed vs Intensity
Intensity AU	Speed (micron/s)
0.08377	179.084
0.0411	103.647
0.01948	58.5516
0.01003	23.7316
0.000869565	7.91982

## Sheet: Single PV IV
Voltage (V)	Current (microA)	Current (microA)	Current (microA)	Current (microA)	Current (microA)	Current (microA)	Current (microA)	Current (microA)
	1	0.77565	0.46696	0.2513	0.1233	0.05843	0.03009	0.00261
-2	-0.31367	-0.24222	-0.15966	-0.0835	-0.04216	-0.02153	-0.01063	-0.00154
-1.9	-0.31325	-0.24127	-0.15909	-0.08409	-0.0428	-0.02223	-0.01074	-0.00232
-1.8	-0.31209	-0.24044	-0.15847	-0.08375	-0.04258	-0.0221	-0.01042	-0.00225
-1.7	-0.31129	-0.23967	-0.15792	-0.08324	-0.04217	-0.02174	-0.01007	-0.00197
-1.6	-0.31077	-0.23906	-0.15746	-0.08275	-0.04172	-0.02139	-0.00961	-0.00166
-1.5	-0.31021	-0.23851	-0.15705	-0.08231	-0.04137	-0.02105	-0.00932	-0.00142
-1.4	-0.30987	-0.23812	-0.15674	-0.08197	-0.04108	-0.02074	-0.00906	-0.00119
-1.3	-0.30954	-0.23777	-0.15646	-0.08166	-0.0408	-0.02049	-0.00883	-0.000980382
-1.2	-0.30934	-0.2375	-0.15621	-0.08141	-0.04058	-0.02029	-0.00865	-0.000834405
-1.1	-0.30927	-0.23736	-0.15611	-0.08121	-0.04039	-0.02	-0.00848	-0.00069062
-1	-0.30911	-0.23724	-0.15597	-0.08107	-0.04023	-0.01986	-0.00836	-0.000575853
-0.9	-0.30906	-0.23715	-0.15584	-0.08094	-0.04012	-0.01976	-0.00824	-0.000478354
-0.8	-0.30916	-0.23712	-0.15586	-0.08083	-0.04003	-0.01964	-0.00816	-0.000396843
-0.7	-0.30927	-0.23716	-0.15582	-0.08077	-0.03995	-0.01956	-0.00806	-0.000332892
-0.6	-0.30946	-0.23722	-0.15581	-0.08073	-0.03989	-0.01949	-0.00801	-0.000280948
-0.5	-0.30981	-0.23739	-0.15591	-0.08069	-0.03985	-0.01944	-0.00795	-0.000233423
-0.4	-0.31015	-0.23759	-0.15599	-0.08068	-0.03983	-0.01942	-0.0079	-0.000198358
-0.3	-0.3105	-0.23782	-0.15613	-0.08069	-0.03979	-0.01936	-0.00786	-0.000164531
-0.2	-0.31098	-0.23815	-0.15643	-0.08072	-0.03977	-0.01936	-0.00783	-0.000133015
-0.1	-0.31152	-0.23853	-0.15655	-0.08077	-0.03977	-0.01931	-0.0078	-0.000101241
0	-0.31219	-0.23888	-0.15674	-0.0808	-0.03976	-0.01926	-0.00773	-4.89417e-05
0.1	-0.31268	-0.23903	-0.15664	-0.08059	-0.03949	-0.01899	-0.00747	0.000149619
0.2	-0.31091	-0.23714	-0.15474	-0.07885	-0.03782	-0.01739	-0.00604	0.00124
0.3	-0.29782	-0.22434	-0.14305	-0.06894	-0.02869	-0.00836	0.00166	0.00729
0.4	-0.226	-0.15659	-0.08247	-0.01716	0.01842	0.03391	0.04145	0.04047
0.5	0.06893	0.11178	0.14662	0.18611	0.20485	0.2108	0.2096	0.1941
0.6	0.4975	0.51607	0.51896	0.52631	0.52766	0.52567	0.5206	0.5057
0.7	0.81015	0.81735	0.81424	0.81318	0.81004	0.80592	0.80006	0.78636
0.8	1.1387	1.13866	1.13556	1.13101	1.12585	1.11986	1.11305	1.09945
0.9	1.57181	1.56973	1.56331	1.55553	1.54792	1.53997	1.5316	1.51624
1	2.12619	2.12185	2.11262	2.10147	2.09126	2.08026	2.07145	2.05505
1.1	2.83366	2.82662	2.81396	2.79969	2.78802	2.77413	2.76456	2.7478
1.2	3.73355	3.72394	3.70847	3.6887	3.67449	3.65763	3.64764	3.63051
1.3	4.86727	4.8565	4.83966	4.81572	4.7968	4.76837	4.76754	4.74942
1.4	6.29628	6.28078	6.25786	6.23021	6.20868	6.17888	6.17646	6.1589
1.5	8.06895	8.05495	8.02975	7.9942	7.97127	7.91429	7.93291	7.91748
1.6	10.2761	10.2524	10.2265	10.1814	10.1562	10.0838	10.1082	10.0952
1.7	12.9712	12.9562	12.9307	12.8831	12.8488	12.7872	12.8017	12.7927
1.8	16.2763	16.2586	16.2319	16.1639	16.1407	16.0185	16.0866	16.0753
1.9	20.1999	20.2715	20.2451	20.1704	20.1361	19.9808	20.0825	20.0778
2	25.0779	25.1222	25.0999	24.9861	24.9776	24.7853	24.8984	24.8987

## Sheet: OCP
Number of PVs	OCP (V)
1	0.50463
3	1.56145
4	2.06769
5	2.59667
6	3.1268

## Sheet: Current vs Intesntiy
Intensity AU	Current (nA)	Current (nA)	Current (nA)	Current (nA)	Current (nA)	Current (nA)	Current (nA)
	10 mM H2O2	5 mM H2O2	1 mM H2O2	.8 mM H2O2	.7 mM H2O2	.2 mM H2O2	Water
0.33333	85.6	52.4	47.9	36.7	43.4	28.8	16.9
0.25855	79.2	49.7	43.8	33.5	39.9	26.2	16.3
0.15565	54.3	42.9	41.5	26.7	30.7	18.5	12.1
0.08377	30	31.4	27.7	23.9	24.3	11.2	8.3
0.0411	14.1	14.1	13.4	15.3	16	6.7	4.5
0.01948	8.31	7.54	7.1	7.7	7.7	4.8	2.2
0.01003	3.2	3.82		3.8	3.8	3.2	1.3
0.000869565	1.1	1.21		1.6	1.6		0.6
